# Supplementary material for: Differential protein expression in the hippocampi of resilient individuals identified by digital spatial profiling
Source: Acta Neuropathol Commun. 2022 Feb 14;10:23. doi: 10.1186/s40478-022-01324-9 (PMC8842950; doi:10.1186/s40478-022-01324-9)
Supplement: Supplementary file 1 — Additional file 1: DSP antibody probes analyzed (86 proteins) [file 40478_2022_1324_MOESM1_ESM.xlsx]

## Sheet: Sheet1
DSP Probes
P-tau S214	UBB	TMEM119	MAP2	P2ry12	IGFBP2	ChAT	IDH1	PINK1	FoxA2
P-tau S199	S6	APP	NMDAR1	MMP-9	14-3-3	S100B	p53	CD163	ALDH1l1
P-TAU T231	Ki67	VCAM	NEFL	CNPase	CD14	m6a	YKL-40	CD45	GABBR2
P-TAU S396	ADAM10	Satb2	GFAP	P2RX7	TPH	CD68	Beta-Catenin	Tuj1	Sox2
P-TAU S404	Histone H3	CD40	SIRT2	MBP	DCX	NeuN	VEGFA	PSD-95	Calbindin
PSEN1	BACE1	IBA1	LRRK2	EGFR	BDNF	HLA-DR	FUS	ApoA1
Tau	TDP-43	AB-42	VIM	Olig2	APOE	MGMT	SYP	STAT6
Neprilysin	NRGN	Phospho-Tdp-43	CD11b	SNCA_filament	TH	VILIP-1	SLC6A1 (Gat1)	Lef1
IDE	P-SCNA	CD31	Amyloid-Beta 40	Park5	GAPDH	CD39	KLK6	Park7
Additional file 1 Antibody probes used for DSP analysis
