# Supplementary material for: Differential protein expression in the hippocampi of resilient individuals identified by digital spatial profiling
Source: Acta Neuropathol Commun. 2022 Feb 14;10:23. doi: 10.1186/s40478-022-01324-9 (PMC8842950; doi:10.1186/s40478-022-01324-9)
Supplement: Supplementary file 2 — Additional file 2: Differential expression of proteins when comparing neurofibrillary tangle (NFT)-bearing neurons to normal non-NFT-bearing neurons [file 40478_2022_1324_MOESM2_ESM.xlsx]

## Sheet: Sheet1
Additional file 2 NFT vs. normal neuron
Protein	logFC	AveExpr	t	P.Value	adj.P.Val	B
P-tau S214	3.11568	2.56072	27.1384	5.28e-62	2.69e-60	130.766
P-tau S199	3.21837	5.56473	27.1108	6.04e-62	2.69e-60	130.631
P-TAU T231	3.61445	4.66503	27.0095	9.92e-62	2.94e-60	130.135
P-TAU S396	3.61469	3.67092	26.3899	2.11e-60	4.69e-59	127.075
P-TAU S404	2.3179	2.71913	20.8055	1.59e-47	2.84e-46	97.3724
PSEN1	1.27576	1.59288	15.4515	1.25e-33	1.85e-32	65.3393
Tau	1.08635	4.34574	13.0241	5.91e-27	7.52e-26	49.9709
Neprilysin	1.02393	1.22854	12.5413	1.29e-25	1.44e-24	46.8907
IDE	0.699312	1.23779	11.0839	1.4e-21	1.38e-20	37.621
UBB	1.09111	2.59796	10.1428	5.24e-19	4.66e-18	31.7129
S6	-0.60776	3.98403	-6.67296	3.82e-10	3.09e-09	11.4802
Ki67	0.304691	1.11087	5.12621	8.37e-07	6.21e-06	3.95177
ADAM10	0.327266	1.11652	4.9727	1.68e-06	1.15e-05	3.27881
Histone H3	-0.445376	3.3389	-4.53118	1.14e-05	7.23e-05	1.42881
BACE1	0.230118	0.876228	3.84679	0.000172045	0.0010208	-1.1695
TDP-43	0.208586	0.960852	3.62309	0.000389696	0.00216768	-1.94269
Ms IgG1	-0.161149	0.997307	-3.5849	0.000446456	0.00233733	-2.07077
NRGN	0.195959	1.01096	3.01158	0.00301805	0.0149226	-3.85122
P-SCNA	0.105899	0.30331	2.90178	0.00422957	0.0198122	-4.16087
TMEM119	0.143405	0.723947	2.86049	0.00479036	0.0213171	-4.27464
APP	0.224647	2.00548	2.83145	0.00522456	0.0221422	-4.35378
VCAM	0.121697	0.483113	2.55532	0.0115339	0.0466601	-5.06935
Satb2	0.135466	0.774433	2.47936	0.0141902	0.0549097	-5.25435
CD40	0.139797	1.04674	2.46066	0.0149227	0.0553384	-5.29911
IBA1	0.223662	2.9107	2.33196	0.0209392	0.0745437	-5.59855
AB-42	0.16569	1.2751	2.30564	0.0224048	0.0766933	-5.65794
Rbt IgG	0.0943746	0.786157	2.27847	0.0240109	0.0791469	-5.71857
Phospho-Tdp-43	0.129816	0.383664	2.22261	0.0276329	0.0878087	-5.84114
CD31	0.178276	1.67044	2.20862	0.0286118	0.0878087	-5.8714
MAP2	0.233149	4.90699	2.09095	0.0381004	0.109398	-6.11867
NMDAR1	0.216486	1.39098	2.0909	0.0381049	0.109398	-6.11877
NEFL	0.128031	1.01129	2.05693	0.0413043	0.114878	-6.18779
GFAP	0.215072	4.10416	1.90071	0.0591238	0.159455	-6.49124
SIRT2	0.260335	2.89232	1.85002	0.0661404	0.170241	-6.58479
LRRK2	0.0784484	0.43044	1.84448	0.0669485	0.170241	-6.59488
VIM	0.123922	0.578439	1.78969	0.0753802	0.186357	-6.69298
CD11b	0.103551	1.3372	1.76456	0.0795307	0.191304	-6.73702
Amyloid-Beta 40	0.0505136	0.260927	1.65193	0.100494	0.235368	-6.92705
P2ry12	0.105968	1.05976	1.55979	0.12077	0.275603	-7.07349
MMP-9	0.0889588	0.726339	1.50152	0.135178	0.30077	-7.1619
CNPase	0.0455138	0.266034	1.47753	0.141484	0.307123	-7.19734
P2RX7	0.110012	1.29087	1.45832	0.146697	0.310857	-7.22532
MBP	0.15553	3.65992	1.42886	0.154978	0.320769	-7.26754
EGFR	0.0876702	1.25925	1.32328	0.187617	0.37117	-7.41195
Olig2	0.0780551	1.1555	1.32311	0.18767	0.37117	-7.41216
SNCA_filament	0.111166	2.61864	1.29197	0.198215	0.376459	-7.45267
Park5	0.110933	4.88167	1.29027	0.198804	0.376459	-7.45486
IGFBP2	-0.0339936	0.207643	-1.13669	0.257354	0.477178	-7.64057
14-3-3	0.0713605	0.855041	1.10212	0.272054	0.48637	-7.67918
CD14	0.0658884	0.932133	1.09938	0.273242	0.48637	-7.68219
TPH	0.0423507	0.310756	1.03033	0.304396	0.522116	-7.75561
DCX	-0.0474551	0.359812	-1.02618	0.306344	0.522116	-7.75987
BDNF	0.0751236	1.93773	1.01648	0.310923	0.522116	-7.76977
APOE	0.0858787	3.04047	0.961017	0.337983	0.557045	-7.82458
TH	-0.0607468	1.03686	-0.922062	0.357874	0.579105	-7.86126
GAPDH	0.0631971	5.37111	0.871178	0.384952	0.611799	-7.90691
ChAT	0.0316009	0.294365	0.844192	0.399813	0.624269	-7.93008
S100B	0.068448	4.51747	0.807179	0.420752	0.641062	-7.96068
m6a	-0.0407032	0.585577	-0.799852	0.424973	0.641062	-7.96658
CD68	0.0487021	1.41155	0.749535	0.454627	0.657694	-8.00563
NeuN	0.0467568	1.00619	0.743738	0.458117	0.657694	-8.00997
HLA-DR	0.0458569	1.29807	0.743653	0.458169	0.657694	-8.01003
MGMT	0.0253149	0.33742	0.723125	0.470651	0.658169	-8.02512
Ms IgG2a	0.0208081	0.432374	0.718823	0.47329	0.658169	-8.02823
VILIP-1	0.0180812	0.204333	0.67496	0.500668	0.68553	-8.05888
CD39	0.0352207	0.610457	0.66026	0.510029	0.687766	-8.06872
IDH1	0.0387446	1.28828	0.618398	0.537186	0.706265	-8.09556
p53	0.033336	0.725613	0.612041	0.541373	0.706265	-8.09949
YKL-40	0.0346653	0.720215	0.602702	0.547554	0.706265	-8.10518
Beta-Catenin	0.0416666	2.04251	0.576317	0.565204	0.715851	-8.12078
VEGFA	0.0215869	0.291042	0.567635	0.571072	0.715851	-8.12577
FUS	-0.0241919	0.623707	-0.473474	0.636516	0.782445	-8.17497
SYP	0.038668	2.8084	0.458251	0.647389	0.782445	-8.1821
SLC6A1 (Gat1)	-0.030676	1.7067	-0.453815	0.650572	0.782445	-8.18413
KLK6	0.0194942	0.406927	0.415542	0.678297	0.804913	-8.20084
PINK1	0.0210206	0.86938	0.330426	0.741507	0.868344	-8.23273
CD163	-0.0168624	0.540718	-0.280359	0.779561	0.901051	-8.2481
CD45	-0.015971	1.40693	-0.241934	0.809139	0.904036	-8.25819
Tuj1	0.020827	5.28329	0.240415	0.810314	0.904036	-8.25855
PSD-95	-0.0119286	0.521969	-0.236824	0.813094	0.904036	-8.25942
ApoA1	-0.0152397	1.45611	-0.224343	0.822774	0.904036	-8.26231
STAT6	-0.010721	0.672878	-0.206679	0.836521	0.907931	-8.26614
Lef1	-0.0108811	0.440997	-0.189925	0.849607	0.911024	-8.26948
Park7	-0.0121275	3.31019	-0.155472	0.876644	0.928825	-8.27546
FoxA2	-0.00353186	0.200311	-0.132087	0.89508	0.937202	-8.27884
ALDH1l1	-0.00796351	1.34292	-0.102676	0.918348	0.950145	-8.28231
GABBR2	-0.00259123	0.257158	-0.077292	0.938487	0.950145	-8.28461
Sox2	-0.00344872	0.412784	-0.0704551	0.943919	0.950145	-8.28511
Calbindin	-0.00507413	2.42802	-0.0626225	0.950145	0.950145	-8.28564
Additional file 2. Differentially expressed proteins when comparing neurofibrillary tangle (NFT)-bearing neurons to normal non-NFT-bearing neurons
