# Supplementary material for: Differential protein expression in the hippocampi of resilient individuals identified by digital spatial profiling
Source: Acta Neuropathol Commun. 2022 Feb 14;10:23. doi: 10.1186/s40478-022-01324-9 (PMC8842950; doi:10.1186/s40478-022-01324-9)
Supplement: Supplementary file 3 — Additional file 3: Differential expression of proteins when comparing NFT-bearing neurons to non-NFT-bearing neurons in demented only [file 40478_2022_1324_MOESM3_ESM.xlsx]

## Sheet: Sheet1
Additional file 3a NFT vs normal neuron - demented only
Protein	logFC	AveExpr	t	P.Value	adj.P.Val	B
P-tau S214	3.25687	2.93011	22.5817	2.51e-33	2.23e-31	65.5222
P-tau S199	3.13298	5.84171	21.6436	3.18e-32	1.42e-30	62.9697
P-TAU T231	3.43486	5.09336	20.9266	2.34e-31	6.96e-30	60.9612
P-TAU S396	3.30174	4.29951	19.7332	7.3e-30	1.62e-28	57.503
P-TAU S404	2.66525	2.99964	18.1979	7.59e-28	1.35e-26	52.8287
PSEN1	1.42885	1.64609	14.0065	1e-21	1.49e-20	38.6439
Tau	1.3277	4.27558	12.5041	2.68e-19	3.41e-18	33.0214
Neprilysin	1.20422	1.31068	11.9545	2.22e-18	2.48e-17	30.895
IDE	0.881986	1.33951	11.2438	3.62e-17	3.58e-16	28.0935
UBB	1.28361	2.94436	8.36194	4.8e-12	4.28e-11	16.2693
Ki67	0.384667	1.10203	4.50366	2.69e-05	0.000217676	0.896497
BACE1	0.327941	0.812472	4.44266	3.35e-05	0.000248713	0.682794
S6	-0.507815	3.94075	-4.11562	0.000106562	0.000729538	-0.434597
CD31	0.403077	1.67025	3.89047	0.000230047	0.00146244	-1.1739
APP	0.372856	2.21485	3.85492	0.000259224	0.00153806	-1.28825
Histone H3	-0.498456	3.70705	-3.40865	0.00110095	0.00612403	-2.66365
NRGN	0.25042	0.92193	3.09481	0.00285773	0.0149611	-3.55872
ADAM10	0.307379	1.11765	3.06398	0.00312899	0.0154711	-3.64319
CD40	0.202432	1.09181	2.44836	0.016934	0.0793224	-5.18875
IGFBP2	-0.120701	0.20122	-2.2684	0.0264822	0.117846	-5.58643
TMEM119	0.163158	0.695199	2.13336	0.0365038	0.154707	-5.86767
MBP	0.282096	3.76788	2.08452	0.040869	0.163351	-5.96568
P-SCNA	0.105644	0.283143	2.07038	0.0422144	0.163351	-5.99369
P2ry12	0.219812	1.02315	2.01366	0.048002	0.176615	-6.10431
CD68	0.175536	1.56998	1.99894	0.049611	0.176615	-6.13257
TDP-43	0.178268	0.950722	1.95835	0.05429	0.184198	-6.20957
FoxA2	0.0803963	0.196762	1.94523	0.0558802	0.184198	-6.23414
SIRT2	0.327619	3.1456	1.90428	0.0611024	0.190972	-6.30992
Ms IgG1	-0.117723	1.01352	-1.89585	0.0622269	0.190972	-6.32534
APOE	0.214771	3.06756	1.82393	0.0725536	0.215242	-6.45437
14-3-3	0.145941	0.788451	1.69732	0.094206	0.265123	-6.6705
IBA1	0.210353	3.03803	1.69146	0.095325	0.265123	-6.68016
Satb2	0.109901	0.716755	1.62845	0.108052	0.279268	-6.78207
GFAP	0.2333	4.51637	1.62719	0.108318	0.279268	-6.78405
Park5	0.177924	4.65106	1.62016	0.109824	0.279268	-6.79521
VCAM	0.134392	0.494678	1.58642	0.11728	0.289941	-6.84804
ChAT	0.0879679	0.254136	1.55946	0.123528	0.297135	-6.88953
LRRK2	0.101628	0.408238	1.51968	0.133226	0.312029	-6.94953
Phospho-Tdp-43	0.0876513	0.277097	1.49301	0.140057	0.319617	-6.98893
VILIP-1	0.0644056	0.186247	1.44062	0.154278	0.3303	-7.06445
MMP-9	0.144759	0.732354	1.4371	0.155271	0.3303	-7.06942
SNCA_filament	0.152191	2.5729	1.43499	0.155872	0.3303	-7.07242
CNPase	0.0683209	0.26545	1.40334	0.165061	0.341639	-7.11663
DCX	-0.0867068	0.275642	-1.37036	0.175079	0.343937	-7.16173
EGFR	0.143647	1.41645	1.3679	0.175845	0.343937	-7.16505
HLA-DR	0.0993561	1.39772	1.36176	0.177765	0.343937	-7.17332
Amyloid-Beta 40	0.0689433	0.294855	1.30454	0.196446	0.371618	-7.24869
P2RX7	0.133067	1.37011	1.29028	0.20132	0.371618	-7.26698
NeuN	0.103807	1.01165	1.2771	0.205909	0.371618	-7.28374
NMDAR1	0.194286	1.54695	1.25803	0.212682	0.371618	-7.30768
IDH1	0.114837	1.55372	1.25084	0.215277	0.371618	-7.31661
TPH	-0.0753415	0.29509	-1.24576	0.217125	0.371618	-7.32289
CD11b	0.09786	1.37071	1.20167	0.233656	0.392365	-7.37641
Tuj1	0.122688	5.1985	1.13177	0.261705	0.431329	-7.45747
GABBR2	0.0484797	0.208564	1.09312	0.278198	0.442262	-7.50028
KLK6	0.0702943	0.420712	1.09293	0.278277	0.442262	-7.50048
VIM	0.0959598	0.570163	1.07338	0.286893	0.447956	-7.52159
CD14	0.108163	1.05575	1.036	0.303872	0.466286	-7.56091
MGMT	0.0563493	0.371996	0.977773	0.33165	0.493377	-7.61947
SYP	0.106082	2.42702	0.975814	0.332613	0.493377	-7.62138
Beta-Catenin	0.0975728	2.07581	0.946166	0.347412	0.499106	-7.64988
BDNF	0.0950129	2.0055	0.945614	0.347691	0.499106	-7.6504
Ms IgG2a	0.0383151	0.400239	0.858451	0.393657	0.556119	-7.72917
Rbt IgG	0.0547273	0.814115	0.843221	0.402059	0.559114	-7.74216
TH	-0.066236	0.991756	-0.700588	0.485949	0.654457	-7.8528
MAP2	0.101259	5.23024	0.698547	0.487216	0.654457	-7.85424
Park7	0.0755969	3.34742	0.686647	0.494639	0.654457	-7.86254
CD39	0.0547211	0.711924	0.660848	0.510941	0.654457	-7.88004
CD45	-0.0526835	1.45336	-0.646242	0.520297	0.654457	-7.88966
STAT6	0.0542232	0.686728	0.644403	0.521481	0.654457	-7.89085
GAPDH	0.0645374	5.34164	0.64345	0.522095	0.654457	-7.89147
VEGFA	0.0362863	0.290182	0.628273	0.531928	0.657522	-7.9012
AB-42	0.0750626	1.30165	0.595118	0.553739	0.675106	-7.92164
NEFL	0.0486024	0.862727	0.558655	0.578231	0.69544	-7.94287
m6a	-0.0420738	0.54135	-0.524365	0.601729	0.714052	-7.96161
PSD-95	0.0338136	0.478153	0.477132	0.634797	0.743381	-7.9855
ApoA1	-0.0395495	1.40917	-0.410161	0.682976	0.789414	-8.01553
p53	0.0298143	0.694032	0.35658	0.72251	0.824402	-8.03631
FUS	-0.0237988	0.601852	-0.278727	0.781299	0.876665	-8.06134
SLC6A1 (Gat1)	0.0275483	1.72623	0.268641	0.789019	0.876665	-8.06414
Lef1	-0.0258215	0.452478	-0.257118	0.797863	0.876665	-8.06721
YKL-40	-0.0205671	0.740636	-0.224764	0.822836	0.893079	-8.0751
Olig2	0.0119175	1.23986	0.145331	0.884879	0.944512	-8.09
ALDH1l1	0.0151597	1.32659	0.136982	0.89145	0.944512	-8.09119
Calbindin	0.0116749	2.43358	0.10493	0.91674	0.949212	-8.09512
CD163	-0.011944	0.618011	-0.104328	0.917216	0.949212	-8.09519
S100B	0.00807634	4.5116	0.0794221	0.93693	0.958469	-8.0975
Sox2	0.00277508	0.420584	0.0322098	0.974399	0.978873	-8.10018
PINK1	-0.0026541	1.03963	-0.02658	0.978873	0.978873	-8.10034
Additional file 3a. Differentially expressed proteins when comparing NFT-bearing neurons to non-NFT-bearing neurons in demented only
