# Supplementary material for: Differential protein expression in the hippocampi of resilient individuals identified by digital spatial profiling
Source: Acta Neuropathol Commun. 2022 Feb 14;10:23. doi: 10.1186/s40478-022-01324-9 (PMC8842950; doi:10.1186/s40478-022-01324-9)
Supplement: Supplementary file 4 — Additional file 4: NFT-bearing neurons to non-NFT-bearing neurons in resilient only [file 40478_2022_1324_MOESM4_ESM.xlsx]

## Sheet: Sheet1
Additional file 3b. NFT vs normal neuron - resilient only
Protein	logFC	AveExpr	t	P.Value	adj.P.Val	B
P-TAU S396	3.83384	3.20282	21.6154	1.34476e-37	1.19684e-35	75.1203
P-TAU T231	3.73999	4.34607	20.7778	2.6886e-36	1.19643e-34	72.1161
P-tau S214	3.012	2.28564	19.7302	1.27557e-34	3.7842e-33	68.2443
P-tau S199	3.27785	5.35846	19.096	1.40525e-33	3.12669e-32	65.8369
P-TAU S404	2.06209	2.51023	13.6328	1.0604e-23	1.88752e-22	43.0172
PSEN1	1.16622	1.55326	9.8282	5.8737e-16	8.71265e-15	25.1647
Tau	0.915283	4.39798	7.96666	4.50637e-12	5.72953e-11	16.2465
Neprilysin	0.893801	1.16737	7.62092	2.32454e-11	2.58605e-10	14.616
UBB	0.949315	2.33999	6.50809	4.07469e-09	4.02942e-08	9.498
IDE	0.567577	1.16204	6.34918	8.35678e-09	7.43754e-08	8.78896
S6	-0.681937	4.01625	-5.54893	2.80844e-07	2.27228e-06	5.33172
ADAM10	0.341407	1.11568	3.86228	0.000210137	0.00155852	-1.08329
Histone H3	-0.411472	3.06475	-3.47549	0.000783488	0.00536388	-2.33121
TDP-43	0.232808	0.968396	3.13118	0.00234176	0.0148869	-3.35654
Ms IgG1	-0.192801	0.985235	-3.02808	0.00320244	0.0190012	-3.64689
Ki67	0.245039	1.11745	2.96818	0.00382876	0.0212975	-3.81193
AB-42	0.231436	1.25534	2.77411	0.00671704	0.0351657	-4.32785
TPH	0.128426	0.322422	2.27959	0.024971	0.123468	-5.50638
Rbt IgG	0.123104	0.765337	2.20328	0.0301018	0.141003	-5.67008
NEFL	0.189336	1.12192	2.17652	0.0321075	0.142878	-5.7263
MAP2	0.326589	4.66626	1.99518	0.0490161	0.206913	-6.09083
P-SCNA	0.105996	0.318327	1.97634	0.051147	0.206913	-6.12706
VCAM	0.111772	0.4745	1.93354	0.0562795	0.21615	-6.20814
Satb2	0.156749	0.817385	1.9177	0.0582878	0.21615	-6.23775
TMEM119	0.129412	0.745356	1.84905	0.0676997	0.241011	-6.36342
BACE1	0.15921	0.923706	1.76421	0.0810541	0.277454	-6.51285
Phospho-Tdp-43	0.161862	0.463022	1.72419	0.0880705	0.290306	-6.58107
FoxA2	-0.0644052	0.202954	-1.70136	0.0922928	0.291249	-6.61934
NRGN	0.158751	1.07726	1.678	0.0967801	0.291249	-6.65798
NMDAR1	0.230315	1.27482	1.65532	0.101307	0.291249	-6.69503
IBA1	0.234042	2.81588	1.65463	0.101446	0.291249	-6.69614
Olig2	0.124816	1.09268	1.4854	0.140897	0.39187	-6.9574
VIM	0.141975	0.584603	1.42296	0.15817	0.426579	-7.04702
CD11b	0.107953	1.31224	1.28952	0.200488	0.524807	-7.22617
GFAP	0.196145	3.7972	1.23849	0.218722	0.556178	-7.29018
CD40	0.0929015	1.01318	1.17998	0.241085	0.596016	-7.36051
LRRK2	0.0625171	0.446973	1.091	0.278155	0.669076	-7.46113
YKL-40	0.0747751	0.705008	1.01694	0.311882	0.730396	-7.53902
SIRT2	0.206622	2.7037	0.998471	0.3207	0.730396	-7.5576
APP	0.115281	1.84956	0.982893	0.328268	0.730396	-7.57302
Amyloid-Beta 40	0.0371887	0.235661	0.926462	0.356658	0.77421	-7.6269
S100B	0.112397	4.52184	0.898067	0.371522	0.784756	-7.65282
STAT6	-0.0581049	0.662564	-0.883769	0.379152	0.784756	-7.66558
P2RX7	0.0911568	1.23187	0.851107	0.396945	0.802912	-7.69396
GABBR2	-0.0396909	0.293345	-0.809988	0.420061	0.81663	-7.72819
IGFBP2	0.0293974	0.212426	0.799658	0.425993	0.81663	-7.73653
SLC6A1 (Gat1)	-0.0723584	1.69215	-0.790566	0.431254	0.81663	-7.74378
Park7	-0.0776697	3.28246	-0.722742	0.471693	0.874598	-7.79529
MMP-9	0.0480298	0.72186	0.662891	0.509077	0.894952	-7.83694
CNPase	0.0285037	0.266469	0.662851	0.509103	0.894952	-7.83697
SNCA_filament	0.0829168	2.6527	0.656687	0.513041	0.894952	-7.84106
GAPDH	0.0631365	5.39307	0.624319	0.533981	0.894952	-7.8619
TH	-0.0567834	1.07044	-0.620481	0.536493	0.894952	-7.86431
PSD-95	-0.0441558	0.554598	-0.610574	0.543004	0.894952	-7.87044
BDNF	0.059843	1.88726	0.583625	0.560917	0.907666	-7.88663
m6a	-0.0371591	0.618512	-0.561095	0.576113	0.910842	-7.89961
Park5	0.0669804	5.05341	0.550468	0.583348	0.910842	-7.90555
EGFR	0.0451255	1.14219	0.526795	0.599619	0.920105	-7.91839
p53	0.0366823	0.74913	0.501448	0.617268	0.922843	-7.93151
CD68	-0.0457168	1.29357	-0.494506	0.622142	0.922843	-7.935
CD14	0.033738	0.840074	0.470501	0.639124	0.932492	-7.94666
PINK1	0.0346208	0.742599	0.439581	0.661283	0.940392	-7.96084
VILIP-1	-0.015628	0.217801	-0.431394	0.667203	0.940392	-7.96444
Tuj1	-0.0501181	5.34644	-0.401909	0.688694	0.940392	-7.97682
MBP	0.0623904	3.57953	0.397275	0.692096	0.940392	-7.97869
FUS	-0.025559	0.639982	-0.390108	0.697369	0.940392	-7.98153
CD163	-0.0210328	0.483159	-0.346757	0.729575	0.969137	-7.99764
DCX	-0.0181564	0.422491	-0.279076	0.78082	0.980673	-8.01901
P2ry12	0.0234356	1.08702	0.272078	0.786179	0.980673	-8.02095
CD39	0.0186152	0.534896	0.262906	0.793218	0.980673	-8.02343
KLK6	-0.0169641	0.396662	-0.24758	0.805017	0.980673	-8.02738
ALDH1l1	-0.0260069	1.35508	-0.246522	0.805834	0.980673	-8.02764
IDH1	-0.020316	1.09061	-0.241238	0.809913	0.980673	-8.02894
VEGFA	0.0110821	0.291683	0.207629	0.835983	0.980673	-8.03655
14-3-3	0.0193306	0.90463	0.205408	0.837713	0.980673	-8.03702
Ms IgG2a	0.00819836	0.456305	0.197206	0.844107	0.980673	-8.03868
ChAT	-0.0084884	0.324323	-0.161904	0.871741	0.980673	-8.04508
Sox2	-0.00782869	0.406976	-0.130998	0.896066	0.980673	-8.04966
Calbindin	-0.014339	2.42388	-0.126223	0.899834	0.980673	-8.05028
CD31	0.011911	1.67059	0.107833	0.914366	0.980673	-8.05245
CD45	0.0106456	1.37235	0.10652	0.915404	0.980673	-8.05259
HLA-DR	0.0062944	1.22387	0.0669024	0.946806	0.980673	-8.05606
NeuN	0.0060138	1.00212	0.0656549	0.947797	0.980673	-8.05614
MGMT	0.00276786	0.311673	0.0615224	0.951078	0.980673	-8.05641
ApoA1	0.00535497	1.49107	0.0595136	0.952674	0.980673	-8.05653
APOE	-0.00703369	3.02029	-0.0565746	0.955008	0.980673	-8.0567
SYP	-0.00478735	3.0924	-0.0413034	0.967145	0.980673	-8.05746
Lef1	0.00186855	0.432447	0.0278319	0.977857	0.980673	-8.05793
Beta-Catenin	0.00246287	2.01771	0.0242922	0.980673	0.980673	-8.05802
Additional file 3b. NFT-bearing neurons to non-NFT-bearing neurons in resilient only
