# Supplementary material for: Differential protein expression in the hippocampi of resilient individuals identified by digital spatial profiling
Source: Acta Neuropathol Commun. 2022 Feb 14;10:23. doi: 10.1186/s40478-022-01324-9 (PMC8842950; doi:10.1186/s40478-022-01324-9)
Supplement: Supplementary file 5 — Additional file 5: Differential expression of proteins when comparing the immediate neuronal microenvironments of NFTs to the microenvironment of normal non-tangle-bearing neurons [file 40478_2022_1324_MOESM5_ESM.xlsx]

## Sheet: Supplementary Table 4
Additional file 4. Microenvironment of NFTs vs microenvironment of normal neurons
Protein	logFC	AveExpr	t	P.Value	adj.P.Val	B
P-TAU T231	0.631593	4.66503	4.8005	3.59e-06	0.000205028	4.05213
P-TAU S396	0.638712	3.67092	4.74293	4.61e-06	0.000205028	3.81542
P-tau S214	0.475237	2.56072	4.21033	4.23e-05	0.00125388	1.72981
P-tau S199	0.441665	5.56473	3.7842	0.00021705	0.00482937	0.204735
P-TAU S404	0.306552	2.71913	2.79874	0.00575634	0.102463	-2.78484
GFAP	0.266628	4.10416	2.39669	0.0176881	0.242784	-3.77241
S6	0.211995	3.98403	2.36749	0.0190953	0.242784	-3.83866
Neprilysin	0.17449	1.22854	2.1738	0.0311785	0.34686	-4.25865
UBB	0.210633	2.59796	1.99154	0.0481103	0.475757	-4.62299
Ki67	0.109023	1.11087	1.86564	0.0639082	0.568783	-4.85694
P-SCNA	-0.0601769	0.30331	-1.67717	0.0954469	0.645083	-5.17977
Histone H3	0.159482	3.3389	1.65033	0.100822	0.645083	-5.22305
CD31	0.129133	1.67044	1.62719	0.105648	0.645083	-5.25982
TMEM119	0.0796846	0.723947	1.61669	0.107901	0.645083	-5.27636
MBP	0.168016	3.65992	1.57	0.118375	0.645083	-5.34855
P2RX7	0.114262	1.29087	1.5406	0.125374	0.645083	-5.39297
BDNF	0.108235	1.93773	1.48959	0.138286	0.645083	-5.46811
IDE	0.0919067	1.23779	1.48164	0.140388	0.645083	-5.47959
SIRT2	0.200725	2.89232	1.45085	0.148765	0.645083	-5.52352
NMDAR1	0.142995	1.39098	1.40476	0.162017	0.645083	-5.58759
PSEN1	0.113782	1.59288	1.40169	0.162931	0.645083	-5.59179
APP	0.106483	2.00548	1.36508	0.174128	0.645083	-5.64113
Park7	0.104422	3.31019	1.36159	0.175228	0.645083	-5.64578
MAP2	0.148896	4.90699	1.35822	0.176292	0.645083	-5.65024
PINK1	0.0839901	0.86938	1.34286	0.181203	0.645083	-5.67046
YKL-40	0.0709901	0.720215	1.25539	0.211153	0.674508	-5.78135
BACE1	0.0719896	0.876228	1.22403	0.222727	0.674508	-5.81932
Tau	0.0982912	4.34574	1.19858	0.23245	0.674508	-5.84944
CD11b	0.0640606	1.3372	1.11031	0.268516	0.674508	-5.9491
GAPDH	0.0778285	5.37111	1.09125	0.276793	0.674508	-5.96964
CD68	0.0691511	1.41155	1.08248	0.280657	0.674508	-5.97897
CD39	0.0566813	0.610457	1.08076	0.281416	0.674508	-5.98078
p53	0.0573708	0.725613	1.07135	0.285612	0.674508	-5.9907
CD163	-0.0631348	0.540718	-1.06768	0.287262	0.674508	-5.99455
HLA-DR	0.0633879	1.29807	1.04555	0.297332	0.674508	-6.01744
DCX	-0.0470832	0.359812	-1.03557	0.301952	0.674508	-6.02761
TH	0.0669367	1.03686	1.03342	0.302956	0.674508	-6.0298
Amyloid-Beta 40	0.030449	0.260927	1.01282	0.312665	0.674508	-6.05045
EGFR	0.0654585	1.25925	1.00494	0.316433	0.674508	-6.05824
S100B	0.0831931	4.51747	0.997863	0.319841	0.674508	-6.06518
MMP-9	0.057759	0.726339	0.991598	0.32288	0.674508	-6.07129
ALDH1l1	0.0738874	1.34292	0.968966	0.334014	0.674508	-6.09304
CD14	0.0567051	0.932133	0.962354	0.337313	0.674508	-6.09929
CNPase	0.0282967	0.266034	0.934338	0.351527	0.674508	-6.12535
NeuN	0.0552601	1.00619	0.894048	0.372629	0.674508	-6.16148
NEFL	0.0546173	1.01129	0.8925	0.373455	0.674508	-6.16284
ApoA1	0.0593325	1.45611	0.888388	0.375656	0.674508	-6.16643
CD45	0.0576515	1.40693	0.888278	0.375714	0.674508	-6.16653
Beta-Catenin	0.0619795	2.04251	0.871959	0.384527	0.674508	-6.18062
Tuj1	0.0734328	5.28329	0.862179	0.389869	0.674508	-6.18895
Park5	0.0723838	4.88167	0.85632	0.393092	0.674508	-6.19389
Calbindin	0.0675582	2.42802	0.848048	0.397668	0.674508	-6.20081
VILIP-1	0.0218232	0.204333	0.828595	0.408558	0.674508	-6.21682
SLC6A1 (Gat1)	0.0549849	1.7067	0.827367	0.409252	0.674508	-6.21782
VCAM	0.0376288	0.483113	0.803636	0.422791	0.677241	-6.23683
LRRK2	0.0333626	0.43044	0.797853	0.426129	0.677241	-6.24138
KLK6	0.0348949	0.406927	0.756564	0.450415	0.70328	-6.2729
SNCA_filament	0.0604643	2.61864	0.714749	0.475798	0.708516	-6.30314
MGMT	0.0243645	0.33742	0.707895	0.480032	0.708516	-6.30793
APOE	0.061054	3.04047	0.69492	0.488106	0.708516	-6.31688
Satb2	0.0369556	0.774433	0.687961	0.492466	0.708516	-6.32161
IGFBP2	-0.0201758	0.207643	-0.6862	0.493573	0.708516	-6.3228
VIM	0.0450393	0.578439	0.661603	0.50917	0.70982	-6.3391
P2ry12	0.0433008	1.05976	0.648278	0.517727	0.70982	-6.34768
CD40	0.0361516	1.04674	0.647223	0.518408	0.70982	-6.34835
Rbt IgG	0.0253939	0.786157	0.62358	0.533785	0.7198	-6.36313
Ms IgG2a	-0.0168935	0.432374	-0.593584	0.553622	0.735408	-6.38109
IBA1	0.0491489	2.9107	0.521215	0.602932	0.780001	-6.4208
IDH1	0.0314956	1.28828	0.511307	0.609836	0.780001	-6.42583
NRGN	0.0323752	1.01096	0.506076	0.613495	0.780001	-6.42845
SYP	0.0407409	2.8084	0.491086	0.624033	0.780001	-6.43581
VEGFA	0.0175529	0.291042	0.469464	0.639372	0.780001	-6.44604
GABBR2	-0.0151558	0.257158	-0.459815	0.646268	0.780001	-6.45045
Sox2	-0.0219761	0.412784	-0.456646	0.64854	0.780001	-6.45188
Olig2	0.024159	1.1555	0.416534	0.677573	0.804054	-6.46914
STAT6	0.0166617	0.672878	0.326703	0.744316	0.871634	-6.50203
AB-42	-0.0202037	1.2751	-0.285956	0.775279	0.885754	-6.51433
Ms IgG1	0.0125801	0.997307	0.284648	0.776279	0.885754	-6.5147
ADAM10	-0.0136609	1.11652	-0.211128	0.833054	0.938504	-6.53267
Phospho-Tdp-43	0.0109289	0.383664	0.190322	0.849296	0.944842	-6.53678
TPH	-0.00588584	0.310756	-0.145647	0.884382	0.955418	-6.54418
FUS	0.00670195	0.623707	0.133414	0.894032	0.955418	-6.54587
14-3-3	0.00802527	0.855041	0.126068	0.899835	0.955418	-6.54681
PSD-95	0.00612349	0.521969	0.123654	0.901743	0.955418	-6.5471
TDP-43	0.00536933	0.960852	0.0948611	0.924543	0.967265	-6.55021
m6a	0.0041081	0.585577	0.0821102	0.934661	0.967265	-6.55132
ChAT	-0.00181258	0.294365	-0.0492507	0.96078	0.971712	-6.55345
Lef1	-0.0027732	0.440997	-0.0492341	0.960794	0.971712	-6.55345
FoxA2	-0.000863029	0.200311	-0.0328289	0.973852	0.973852	-6.55411
Additional file 4. Differentially expressed proteins when comparing the immediate neuronal microenvironments of NFTs to the microenvironment of normal non-tangle-bearing neurons
