# Supplementary material for: Differential protein expression in the hippocampi of resilient individuals identified by digital spatial profiling
Source: Acta Neuropathol Commun. 2022 Feb 14;10:23. doi: 10.1186/s40478-022-01324-9 (PMC8842950; doi:10.1186/s40478-022-01324-9)
Supplement: Supplementary file 6 — Additional file 6: Differential expression of proteins when comparing NFT-bearing neurons of the resilient (non-demented with AD pathology) to NFT-bearing neurons of the demented with AD pathology [file 40478_2022_1324_MOESM6_ESM.xlsx]

## Sheet: Supplementary Table 5
Additional file 5. Differentially expressed proteins NFTs DEM vs NFTs RES
Protein	logFC	AveExpr	t	P.Value	adj.P.Val	B
P-TAU S404	-0.78311	3.88148	-4.26312	7.71437e-05	0.00467763	1.36266
IDH1	-0.449061	1.02363	-4.17128	0.000105115	0.00467763	1.07296
P-TAU S396	-0.606805	5.51948	-3.72293	0.000455032	0.0116929	-0.291958
GFAP	-0.693215	3.66559	-3.64431	0.000583416	0.0116929	-0.522055
UBB	-0.832163	3.08795	-3.60647	0.000656903	0.0116929	-0.63172
APP	-0.460561	1.93603	-3.53673	0.000816097	0.0121054	-0.832003
CD68	-0.315845	1.31078	-3.4245	0.00115177	0.0134356	-1.14913
SYP	0.496751	2.59016	3.4089	0.0012077	0.0134356	-1.19268
IDE	-0.383766	1.53033	-3.30183	0.00166698	0.0164845	-1.48814
Neprilysin	-0.387081	1.81269	-2.95041	0.00460818	0.0381661	-2.41213
Histone H3	-0.485067	2.9675	-2.94205	0.00471716	0.0381661	-2.4332
P-TAU T231	-0.412228	6.44446	-2.75971	0.00777966	0.0545956	-2.88199
P-tau S199	-0.399194	7.12811	-2.72824	0.00846484	0.0545956	-2.95725
MAP2	-0.511109	4.67438	-2.72283	0.00858808	0.0545956	-2.97013
HLA-DR	-0.227894	1.21337	-2.67554	0.00973747	0.0577757	-3.08183
NEFL	0.265218	0.990987	2.43846	0.0179099	0.0996239	-3.6187
P-tau S214	-0.590643	4.31997	-2.40812	0.019314	0.100516	-3.68454
DCX	0.182931	0.385354	2.37383	0.021019	0.100516	-3.75814
EGFR	-0.301002	1.03846	-2.3654	0.0214584	0.100516	-3.77611
CD39	-0.180285	0.532264	-2.33419	0.0231571	0.101165	-3.84217
CD14	-0.234676	0.816251	-2.32169	0.0238704	0.101165	-3.86842
GABBR2	0.111973	0.350216	2.18793	0.0328162	0.128291	-4.14203
MGMT	-0.1124	0.329887	-2.18354	0.0331539	0.128291	-4.15077
SIRT2	-0.525413	2.54933	-2.10574	0.039672	0.147117	-4.30338
MBP	-0.335064	3.14236	-2.04828	0.0451781	0.160834	-4.41307
PSEN1	-0.303405	2.22493	-2.0171	0.0484346	0.165795	-4.4715
Park5	0.314005	4.49955	1.91339	0.0607579	0.200276	-4.66025
NMDAR1	-0.237067	1.24948	-1.89066	0.0637889	0.202757	-4.70044
Ms IgG1	-0.120072	0.923428	-1.78535	0.0795587	0.244163	-4.88118
Phospho-Tdp-43	0.17612	0.492174	1.70498	0.0936786	0.277913	-5.0129
IGFBP2	0.0773391	0.225855	1.67515	0.0994182	0.283717	-5.0604
PINK1	-0.156057	0.750809	-1.66214	0.102011	0.283717	-5.08088
S6	-0.197762	3.75048	-1.58802	0.117849	0.314714	-5.19479
Olig2	-0.131529	1.06075	-1.5776	0.120228	0.314714	-5.21043
CD31	-0.217985	1.48094	-1.52835	0.131991	0.335635	-5.28304
Amyloid-Beta 40	-0.0820096	0.322271	-1.49935	0.139336	0.344471	-5.32481
Ms IgG2a	0.062967	0.494084	1.4278	0.158841	0.382076	-5.42471
IBA1	-0.198363	2.44576	-1.36177	0.178663	0.418448	-5.51287
Satb2	0.149078	0.81841	1.31946	0.192323	0.438891	-5.5673
Park7	-0.171481	2.85707	-1.28269	0.204825	0.455737	-5.61331
FoxA2	-0.0520109	0.289574	-1.21003	0.231294	0.502078	-5.7006
Beta-Catenin	-0.14423	1.72506	-1.10607	0.273372	0.579288	-5.81707
CD40	-0.0876731	1.00318	-1.06924	0.289499	0.580711	-5.85594
TPH	0.0810701	0.427725	1.05773	0.294671	0.580711	-5.86782
BDNF	-0.174217	1.79913	-1.04685	0.299614	0.580711	-5.87894
Lef1	-0.0870965	0.515471	-1.03408	0.305495	0.580711	-5.89186
APOE	-0.168869	2.65497	-1.03155	0.306667	0.580711	-5.89439
Tau	-0.157862	4.72633	-0.991562	0.325628	0.603769	-5.93375
P2RX7	-0.143388	0.98426	-0.911831	0.365722	0.664271	-6.00773
Calbindin	-0.105089	2.00354	-0.877505	0.38392	0.683377	-6.03773
STAT6	-0.0768799	0.634828	-0.807645	0.422674	0.737608	-6.09533
MMP-9	-0.0628691	0.671321	-0.748428	0.457299	0.775782	-6.14049
CD45	-0.0734275	1.30705	-0.740622	0.461982	0.775782	-6.14619
AB-42	-0.0689901	1.23133	-0.711119	0.479929	0.790995	-6.16721
VEGFA	-0.0373049	0.334664	-0.678869	0.499986	0.806488	-6.18923
CD163	-0.0437001	0.571171	-0.667044	0.507453	0.806488	-6.19706
Ki67	-0.0636977	1.35123	-0.604193	0.548128	0.844131	-6.23636
P-SCNA	0.0346158	0.450529	0.597719	0.55241	0.844131	-6.24019
FUS	0.0491151	0.540481	0.586916	0.559592	0.844131	-6.24649
m6a	0.0571499	0.614695	0.527268	0.600067	0.878237	-6.27924
14-3-3	0.0689288	0.891114	0.524558	0.601938	0.878237	-6.28064
ADAM10	-0.0562903	1.63093	-0.504916	0.615577	0.883651	-6.29061
CNPase	-0.0210459	0.302152	-0.439116	0.662248	0.921006	-6.32127
TDP-43	-0.0472992	1.05898	-0.439049	0.662297	0.921006	-6.3213
NRGN	0.0477159	0.999508	0.413864	0.680537	0.927707	-6.33191
S100B	-0.0543384	4.01067	-0.403688	0.687963	0.927707	-6.33602
VILIP-1	0.0179605	0.260472	0.38856	0.699059	0.9286	-6.34194
TMEM119	0.0326782	0.618528	0.370963	0.712049	0.931946	-6.34854
VIM	0.0381582	0.581937	0.354995	0.723912	0.933741	-6.35427
Sox2	-0.0268133	0.443801	-0.322649	0.748149	0.945047	-6.36511
SNCA_filament	-0.0603905	2.37617	-0.305941	0.760771	0.945047	-6.37031
LRRK2	-0.019412	0.457879	-0.266029	0.791183	0.945047	-6.3816
Rbt IgG	0.0172255	0.774458	0.263254	0.79331	0.945047	-6.38233
VCAM	-0.0187657	0.595746	-0.249792	0.803652	0.945047	-6.38575
PSD-95	0.0164685	0.478258	0.247939	0.805078	0.945047	-6.3862
SLC6A1 (Gat1)	-0.0224988	1.27893	-0.234396	0.815523	0.945047	-6.38944
CD11b	-0.0206682	1.18057	-0.217718	0.828431	0.945047	-6.39317
TH	0.0201914	0.936512	0.186143	0.852998	0.945047	-6.39948
NeuN	0.0157923	1.06614	0.152743	0.879144	0.945047	-6.40509
KLK6	-0.013437	0.419464	-0.151923	0.879788	0.945047	-6.40521
GAPDH	-0.0178796	5.13271	-0.140138	0.889049	0.945047	-6.40692
ApoA1	-0.016501	1.24381	-0.128135	0.898496	0.945047	-6.40851
ChAT	0.0074587	0.344169	0.126114	0.900088	0.945047	-6.40877
P2ry12	-0.0120702	0.860687	-0.123562	0.902099	0.945047	-6.40908
p53	-0.0104007	0.722664	-0.122961	0.902573	0.945047	-6.40916
ALDH1l1	0.0105324	1.04318	0.0969377	0.923118	0.95532	-6.41199
YKL-40	-0.00661907	0.681822	-0.0761021	0.939606	0.961206	-6.41378
Tuj1	-0.00969955	4.83192	-0.0578279	0.954089	0.963484	-6.41499
BACE1	0.0043872	0.819168	0.0459853	0.963484	0.963484	-6.4156
Additional file 5. Differentially expressed proteins when comparing NFT-bearing neurons of the resilient (non-demented with AD pathology) to NFT-bearing neurons of the demented with AD pathology
