# Supplementary material for: Differential protein expression in the hippocampi of resilient individuals identified by digital spatial profiling
Source: Acta Neuropathol Commun. 2022 Feb 14;10:23. doi: 10.1186/s40478-022-01324-9 (PMC8842950; doi:10.1186/s40478-022-01324-9)
Supplement: Supplementary file 7 — Additional file 7: Differential expression of proteins when comparing the immediate neuronal microenvironment of NFT-bearing neurons in the resilient (non-demented with AD pathology) to the immediate neuronal microenvironment of NFT-bearing neurons in the demented with AD pathology [file 40478_2022_1324_MOESM7_ESM.xlsx]

## Sheet: Supplementary Table 6
Additional file 6. Differential expression microenvironment of tangles, RES vs. DEM
Protein	logFC	AveExpr	t	P.Value	adj.P.Val	B
P-TAU S396	-1.47	3.19608	-8.18146	3.74447e-11	3.33258e-09	15.1276
PINK1	-0.429073	1.02624	-5.88108	2.33334e-07	1.03834e-05	6.51621
P-TAU T231	-1.03433	4.25729	-5.08165	4.42082e-06	0.000131151	3.64165
IDH1	-0.471296	1.5812	-4.94804	7.14301e-06	0.000158932	3.17497
SYP	0.754394	3.04448	4.68413	1.81956e-05	0.000323883	2.2678
CD68	-0.28311	1.54495	-4.44461	4.18207e-05	0.00062034	1.46334
UBB	-0.546137	2.54379	-4.3075	6.68116e-05	0.000849462	1.01189
P-tau S214	-0.869	1.96774	-4.22374	8.86834e-05	0.000986603	0.739554
NEFL	0.295849	1.09245	4.01581	0.000177224	0.00167444	0.0757072
Histone H3	-0.624909	3.62546	-3.98424	0.000196594	0.00167444	-0.0234877
APP	-0.345844	2.1808	-3.96857	0.000206954	0.00167444	-0.0725742
P-tau S199	-0.59743	5.18552	-3.63465	0.00060376	0.00447788	-1.09148
Park5	0.457061	5.31111	3.57001	0.000738764	0.00505769	-1.28245
S6	0.319989	4.09689	3.43962	0.00110355	0.00701541	-1.66105
P-TAU S404	-0.536102	2.4089	-3.32577	0.00155645	0.00923495	-1.98412
Phospho-Tdp-43	0.208849	0.331849	3.22576	0.00209433	0.0116497	-2.26187
MAP2	-0.498505	5.2716	-3.06428	0.00334594	0.0169648	-2.69793
GFAP	-0.619842	4.68973	-3.05548	0.00343109	0.0169648	-2.72123
CD39	-0.197396	0.717389	-2.8154	0.00670214	0.0313943	-3.33825
PSD-95	0.122805	0.563424	2.65075	0.0104093	0.0463214	-3.73941
DCX	0.129571	0.307136	2.52909	0.0142631	0.0604483	-4.02374
CD163	-0.164846	0.483702	-2.4078	0.0193494	0.07667	-4.2966
Tuj1	0.309339	5.76391	2.38539	0.0204501	0.07667	-4.34581
p53	0.127846	0.763766	2.38094	0.0206751	0.07667	-4.35553
EGFR	-0.278998	1.53147	-2.26237	0.0275517	0.0955888	-4.60929
CD14	-0.245376	1.08446	-2.25672	0.0279248	0.0955888	-4.62111
TH	0.147333	1.13877	2.0628	0.0437554	0.144231	-5.01178
ChAT	0.102489	0.256143	2.0322	0.0468608	0.14895	-5.07069
Rbt IgG	-0.0879048	0.834266	-1.95924	0.0550423	0.168923	-5.20806
Ms IgG2a	0.0432681	0.373701	1.86897	0.0668317	0.198267	-5.37197
HLA-DR	-0.124082	1.4138	-1.81276	0.0752003	0.215898	-5.47057
CD40	-0.0949723	1.1425	-1.73443	0.0883139	0.241604	-5.60351
BACE1	0.161861	1.03622	1.72737	0.0895834	0.241604	-5.61523
NRGN	0.209391	1.09732	1.63195	0.10827	0.280553	-5.76943
Tau	0.223056	4.35055	1.62228	0.11033	0.280553	-5.78462
NMDAR1	-0.224041	1.6427	-1.57264	0.121405	0.300141	-5.86128
S100B	0.159568	5.06139	1.53329	0.130806	0.314641	-5.92049
CD11b	-0.112039	1.54504	-1.5022	0.138632	0.316667	-5.96629
NeuN	-0.0873603	0.978469	-1.50169	0.138764	0.316667	-5.96703
Olig2	-0.0889348	1.28247	-1.45416	0.151454	0.332852	-6.03537
SIRT2	-0.353134	3.3986	-1.44738	0.153336	0.332852	-6.04495
ApoA1	0.184303	1.67887	1.4199	0.161151	0.341488	-6.08336
MGMT	-0.0655472	0.360082	-1.39443	0.168665	0.349098	-6.11834
m6a	0.112011	0.550717	1.37536	0.174467	0.3529	-6.14415
TDP-43	0.086452	0.931357	1.32639	0.190064	0.375905	-6.2089
LRRK2	0.0616424	0.440398	1.29961	0.199029	0.385078	-6.24337
Ki67	0.0626537	1.01068	1.19866	0.235683	0.434857	-6.36737
Amyloid-Beta 40	-0.0432572	0.225852	-1.18931	0.239309	0.434857	-6.37837
GAPDH	0.130175	5.65435	1.18904	0.239415	0.434857	-6.37869
IBA1	-0.150931	3.44906	-1.11233	0.270724	0.48189	-6.46584
Calbindin	0.118515	2.861	1.06548	0.291207	0.508185	-6.51633
14-3-3	0.1092	0.85023	1.00668	0.318397	0.544949	-6.57675
VEGFA	0.0366689	0.260336	0.97696	0.332768	0.551382	-6.60603
Satb2	0.0770882	0.791809	0.973342	0.334546	0.551382	-6.60953
CD31	0.101552	1.96095	0.945126	0.348633	0.56024	-6.63645
SNCA_filament	0.159563	2.92391	0.93749	0.352511	0.56024	-6.6436
KLK6	-0.0500273	0.414424	-0.912125	0.365592	0.570836	-6.66695
Lef1	0.0388682	0.360925	0.886093	0.379336	0.582085	-6.69027
SLC6A1 (Gat1)	-0.0813282	2.13638	-0.842053	0.403321	0.603831	-6.72823
VCAM	-0.0385078	0.426804	-0.835304	0.407077	0.603831	-6.73388
CD45	-0.0554737	1.51805	-0.81312	0.419574	0.612166	-6.75214
TMEM119	0.0513732	0.900058	0.798423	0.42798	0.614358	-6.76397
BDNF	-0.0939585	2.14457	-0.735815	0.464898	0.655403	-6.81201
TPH	0.0245161	0.214773	0.725252	0.471301	0.655403	-6.81973
P2RX7	-0.113293	1.68366	-0.65577	0.514643	0.698109	-6.86782
IDE	-0.0534384	1.20234	-0.650993	0.517699	0.698109	-6.87095
MBP	-0.0944732	4.26295	-0.636803	0.526834	0.699824	-6.88011
FoxA2	0.0148076	0.111745	0.620094	0.537698	0.703751	-6.89065
VIM	-0.0586664	0.632766	-0.597487	0.552578	0.707694	-6.90447
CNPase	0.0215779	0.256657	0.591409	0.556613	0.707694	-6.9081
Neprilysin	-0.0517143	1.0359	-0.575003	0.56758	0.711474	-6.91771
Beta-Catenin	0.0543863	2.3948	0.540736	0.590822	0.715574	-6.93693
IGFBP2	-0.0164878	0.172122	-0.539353	0.59177	0.715574	-6.93768
FUS	0.0334539	0.706371	0.534687	0.594972	0.715574	-6.9402
P2ry12	0.0346419	1.30314	0.369254	0.713324	0.846477	-7.01549
ALDH1l1	0.0458715	1.65983	0.303329	0.762757	0.893228	-7.03785
STAT6	-0.0204844	0.716534	-0.267974	0.789699	0.903104	-7.04805
YKL-40	-0.0201641	0.798362	-0.265643	0.791485	0.903104	-7.04867
MMP-9	0.0191456	0.833319	0.230597	0.818464	0.922067	-7.05745
PSEN1	-0.0257082	1.41552	-0.198383	0.84346	0.938349	-7.06443
Ms IgG1	0.00615826	1.02244	0.184572	0.854228	0.938596	-7.0671
ADAM10	0.00925349	0.718741	0.163444	0.870754	0.945087	-7.07082
Sox2	-0.00526707	0.372933	-0.0985395	0.921854	0.982048	-7.07941
APOE	0.0136565	3.47619	0.0761714	0.939553	0.982048	-7.08138
Park7	-0.00663193	3.78788	-0.0700691	0.944387	0.982048	-7.08183
GABBR2	0.00167403	0.15919	0.0643169	0.948946	0.982048	-7.08222
AB-42	0.00250533	1.36765	0.0299746	0.976193	0.985286	-7.08386
VILIP-1	-0.000703921	0.164446	-0.022294	0.982292	0.985286	-7.08406
P-SCNA	-0.000498178	0.173976	-0.0185245	0.985286	0.985286	-7.08414
Additional file 6. Differential expression of proteins when comparing the immediate neuronal microenvironment of NFT-bearing neurons in the resilient (non-demented with AD pathology) to the immediate neuronal microenvironment of NFT-bearing neurons in the demented with AD pathology
