# Supplementary material for: Differential protein expression in the hippocampi of resilient individuals identified by digital spatial profiling
Source: Acta Neuropathol Commun. 2022 Feb 14;10:23. doi: 10.1186/s40478-022-01324-9 (PMC8842950; doi:10.1186/s40478-022-01324-9)
Supplement: Supplementary file 8 — Additional file 8: Differential expression of proteins when comparing normal (non-NFT-bearing neurons) of the resilient to non-NFT-bearing neurons of the demented with no significant differences [file 40478_2022_1324_MOESM8_ESM.xlsx]

## Sheet: Supplementary Table 7a
Additional file 7a. Differentially expressed proteins when comparing normal (non-NFT-bearing neurons) of the resilient to non-NFT-bearing neurons of the demented with no significant differences
Protein	logFC	AveExpr	t	P.Value	adj.P.Val	B
SYP	0.668613	2.55235	3.79582	0.000751335	0.0668688	-0.489528
P-TAU S396	-1.08359	1.91031	-2.8056	0.00916892	0.356041	-2.75324
Histone H3	-0.678905	3.39958	-2.69228	0.0120014	0.356041	-2.99197
MAP2	-0.711824	4.40103	-2.49439	0.0189897	0.398488	-3.39537
GABBR2	0.204904	0.355492	2.42175	0.022387	0.398488	-3.53879
IDH1	-0.322095	0.958145	-1.92784	0.0643821	0.895476	-4.43755
UBB	-0.481585	1.96226	-1.82101	0.079631	0.895476	-4.61236
GFAP	-0.6322	3.43592	-1.75406	0.090689	0.895476	-4.71797
Park5	0.481988	4.3874	1.71785	0.0971962	0.895476	-4.77379
VILIP-1	0.102193	0.237666	1.63819	0.112908	0.895476	-4.89334
TPH	-0.150568	0.37606	-1.54017	0.13508	0.895476	-5.03405
Olig2	-0.231563	0.975604	-1.45979	0.155809	0.895476	-5.14404
P-TAU T231	-0.625018	2.82882	-1.42236	0.166296	0.895476	-5.19355
P-tau S199	-0.48296	3.90771	-1.36109	0.184663	0.895476	-5.27222
CD31	0.276689	1.27237	1.35532	0.18647	0.895476	-5.27947
P2ry12	0.205536	0.748404	1.35115	0.187786	0.895476	-5.28469
BACE1	0.206575	0.567404	1.28066	0.211132	0.895476	-5.3709
FoxA2	0.0936451	0.293016	1.26378	0.217039	0.895476	-5.39094
ChAT	0.114576	0.309401	1.20333	0.239225	0.895476	-5.46078
Ms IgG2a	0.0935776	0.472517	1.19289	0.243219	0.895476	-5.47253
NMDAR1	-0.268481	1.03175	-1.14594	0.261807	0.895476	-5.52424
NRGN	0.185193	0.791624	1.13805	0.26503	0.895476	-5.53274
Tau	0.298668	3.62656	1.11527	0.274496	0.895476	-5.557
PINK1	-0.172141	0.709968	-1.09687	0.282322	0.895476	-5.57628
CD39	-0.111367	0.488601	-1.06233	0.297434	0.895476	-5.61166
14-3-3	0.203984	0.808574	1.04825	0.303757	0.895476	-5.62579
P-tau S214	-0.341148	1.2117	-1.04101	0.307042	0.895476	-5.63298
APP	-0.201256	1.7031	-1.03725	0.308759	0.895476	-5.6367
AB-42	-0.195097	1.05222	-1.01201	0.320458	0.895476	-5.66134
NEFL	0.134943	0.856727	0.991154	0.330352	0.895476	-5.68128
EGFR	-0.171471	0.928347	-0.984332	0.333633	0.895476	-5.68772
Ki67	0.111734	1.03424	0.953688	0.348646	0.895476	-5.71613
DCX	0.12676	0.427337	0.943959	0.353506	0.895476	-5.72498
Tuj1	0.229456	4.7835	0.860334	0.39713	0.895476	-5.7975
Lef1	-0.125457	0.533958	-0.849844	0.402835	0.895476	-5.80614
Phospho-Tdp-43	0.0958096	0.345065	0.84494	0.40552	0.895476	-5.81015
IBA1	-0.232139	2.22533	-0.833874	0.41162	0.895476	-5.81912
YKL-40	-0.117828	0.635708	-0.801066	0.43004	0.895476	-5.84504
SIRT2	-0.325756	2.225	-0.79964	0.430852	0.895476	-5.84615
IGFBP2	-0.0732919	0.261226	-0.791006	0.435788	0.895476	-5.85279
CD45	-0.124854	1.3211	-0.779437	0.442456	0.895476	-5.86159
CD14	-0.11743	0.742085	-0.76549	0.450575	0.895476	-5.87203
HLA-DR	-0.114493	1.1672	-0.674406	0.505749	0.895476	-5.93577
FUS	0.0707612	0.548441	0.668928	0.509183	0.895476	-5.93935
NeuN	0.129995	1.02069	0.648808	0.521907	0.895476	-5.95228
PSD-95	0.0890504	0.490417	0.638826	0.528282	0.895476	-5.95855
TMEM119	0.0769988	0.469249	0.619434	0.540788	0.895476	-5.97046
TDP-43	-0.0890874	0.850418	-0.619245	0.54091	0.895476	-5.97058
Amyloid-Beta 40	-0.0474537	0.27273	-0.619193	0.540944	0.895476	-5.97061
Rbt IgG	-0.0538292	0.682527	-0.604773	0.550345	0.895476	-5.97924
ADAM10	-0.095907	1.29203	-0.59016	0.559958	0.895476	-5.98777
VIM	0.0619512	0.439779	0.578945	0.567393	0.895476	-5.99419
MGMT	-0.0505749	0.304003	-0.564285	0.577187	0.895476	-6.00239
SLC6A1 (Gat1)	0.0774413	1.30122	0.538291	0.594756	0.895476	-6.01644
APOE	0.12332	2.53288	0.515012	0.610707	0.895476	-6.02846
Satb2	0.071737	0.676513	0.503606	0.618595	0.895476	-6.03416
CD68	-0.0798685	1.2632	-0.478354	0.636223	0.895476	-6.04634
BDNF	-0.101833	1.69209	-0.477035	0.63715	0.895476	-6.04696
P-SCNA	0.042184	0.342316	0.466796	0.644366	0.895476	-6.05171
CD163	-0.0669433	0.594571	-0.449298	0.656779	0.895476	-6.05959
S100B	-0.0975854	3.93214	-0.444686	0.660068	0.895476	-6.06162
ALDH1l1	0.0849952	1.04129	0.435206	0.666849	0.895476	-6.06573
P-TAU S404	-0.0928721	1.54994	-0.430064	0.670539	0.895476	-6.06792
TH	0.0620734	0.988077	0.429691	0.670807	0.895476	-6.06807
Calbindin	-0.0823303	2.01203	-0.425884	0.673546	0.895476	-6.06968
IDE	-0.0629714	0.826423	-0.417963	0.679257	0.895476	-6.07297
KLK6	0.0544531	0.397992	0.401364	0.69129	0.895476	-6.07967
Neprilysin	-0.0626553	0.785567	-0.388822	0.700437	0.895476	-6.08455
CNPase	0.0238373	0.25103	0.386297	0.702284	0.895476	-6.08551
Beta-Catenin	-0.0753507	1.6686	-0.379937	0.706944	0.895476	-6.08792
Ms IgG1	-0.0434217	1.08516	-0.367627	0.715998	0.895476	-6.09245
CD40	0.0481204	0.863662	0.356214	0.72443	0.895476	-6.09653
MMP-9	0.0439447	0.567526	0.329225	0.744509	0.907689	-6.10566
m6a	0.0412942	0.647722	0.29821	0.76781	0.909422	-6.11527
Park7	0.0491448	2.84835	0.289561	0.774349	0.909422	-6.11778
STAT6	0.0438206	0.63518	0.272218	0.787512	0.909422	-6.12259
SNCA_filament	0.0800457	2.22696	0.268203	0.790568	0.909422	-6.12367
P2RX7	-0.0538661	0.822547	-0.259739	0.797022	0.909422	-6.12587
GAPDH	0.04633	5.05002	0.234615	0.816266	0.919591	-6.13202
MBP	-0.0574855	2.98787	-0.215938	0.830648	0.924096	-6.13618
LRRK2	0.0189611	0.377082	0.194922	0.846904	0.930548	-6.14045
S6	0.0329441	4.33741	0.155441	0.877622	0.952541	-6.1473
ApoA1	-0.0235097	1.25238	-0.11646	0.908144	0.964348	-6.15255
CD11b	-0.0182541	1.07149	-0.113878	0.910172	0.964348	-6.15285
VCAM	0.0143704	0.465835	0.0947366	0.925219	0.968759	-6.15482
VEGFA	-0.00726035	0.313569	-0.0763747	0.93968	0.97246	-6.15638
p53	-0.00716748	0.676074	-0.0411751	0.967457	0.980719	-6.15843
PSEN1	-0.00561921	0.937607	-0.0274426	0.978307	0.980719	-6.1589
Sox2	0.0032222	0.447044	0.0243914	0.980719	0.980719	-6.15898
