# Supplementary material for: Differential protein expression in the hippocampi of resilient individuals identified by digital spatial profiling
Source: Acta Neuropathol Commun. 2022 Feb 14;10:23. doi: 10.1186/s40478-022-01324-9 (PMC8842950; doi:10.1186/s40478-022-01324-9)
Supplement: Supplementary file 9 — Additional file 9: Differential expression of proteins when comparing the immediate neuronal microenvironment of non-NFT-bearing neurons in the resilient to the immediate neuronal microenvironment of non-NFT-bearing neurons in the demented [file 40478_2022_1324_MOESM9_ESM.xlsx]

## Sheet: Supplementary Table 7b
Additional file 7b. Differentially expressed proteins when comparing the immediate neuronal microenvironment of non-NFT-bearing neurons in the resilient to the immediate neuronal microenvironment of non-NFT-bearing neurons in the demented
Protein	logFC	AveExpr	t	P.Value	adj.P.Val	B
PINK1	-0.409773	0.939078	-4.56285	9.78012e-05	0.00477348	1.28543
SYP	0.856132	3.00986	4.36627	0.000165771	0.00477348	0.78197
IDH1	-0.563811	1.53776	-4.34891	0.000173662	0.00477348	0.737648
P-TAU S396	-1.51715	2.58559	-4.26991	0.000214538	0.00477348	0.536302
Histone H3	-0.922877	3.44271	-3.5619	0.00138704	0.0246893	-1.23066
CD68	-0.354645	1.483	-3.23729	0.00317711	0.0471271	-2.00604
Phospho-Tdp-43	0.231209	0.307262	3.0555	0.00499969	0.0510273	-2.42667
NEFL	0.296961	1.03317	3.01956	0.00546276	0.0510273	-2.50849
P-TAU T231	-1.1254	3.65416	-3.00684	0.00563619	0.0510273	-2.53733
APP	-0.35405	2.07451	-2.99988	0.00573341	0.0510273	-2.5531
MAP2	-0.621238	5.11179	-2.93399	0.00673526	0.0544944	-2.70141
CD163	-0.32451	0.545078	-2.84113	0.00843211	0.0625381	-2.90756
Olig2	-0.199767	1.25841	-2.80397	0.00921837	0.0631104	-2.9891
GFAP	-0.987203	4.42652	-2.68458	0.0122366	0.0777901	-3.24704
CD39	-0.1786	0.665294	-2.58676	0.0153747	0.091223	-3.45363
P-tau S214	-0.770323	1.50602	-2.49368	0.0190403	0.101351	-3.64594
UBB	-0.430963	2.32431	-2.48639	0.0193591	0.101351	-3.66083
Park5	0.458801	5.24536	2.36852	0.0252438	0.124817	-3.8976
Ms IgG1	0.104798	1.01108	2.09359	0.045784	0.214462	-4.41988
P-tau S199	-0.568398	4.76221	-1.95263	0.061262	0.262956	-4.66988
HLA-DR	-0.210706	1.35663	-1.93295	0.0637516	0.262956	-4.70374
P2ry12	0.178328	1.2603	1.92334	0.0650004	0.262956	-4.7202
LRRK2	0.124402	0.405275	1.87988	0.0709142	0.274407	-4.79381
NMDAR1	-0.418406	1.50303	-1.76531	0.0887776	0.329217	-4.98163
EGFR	-0.270059	1.46308	-1.66204	0.108028	0.384581	-5.14289
Rbt IgG	-0.091301	0.809999	-1.56847	0.128373	0.410518	-5.28219
TPH	0.076673	0.208674	1.56631	0.128878	0.410518	-5.28532
Tau	0.287164	4.25302	1.54145	0.134801	0.410518	-5.32116
GABBR2	0.0716875	0.176098	1.53288	0.136895	0.410518	-5.3334
NRGN	0.241264	1.06641	1.51012	0.142583	0.410518	-5.36565
CD40	-0.135756	1.11315	-1.49461	0.146568	0.410518	-5.38739
CD14	-0.189778	1.03525	-1.49064	0.147602	0.410518	-5.39293
P-SCNA	0.0852287	0.234104	1.4631	0.15494	0.417868	-5.43097
IBA1	-0.321285	3.4012	-1.44581	0.159694	0.418023	-5.45455
p53	0.0959778	0.700191	1.40219	0.172207	0.425617	-5.51297
SIRT2	-0.505857	3.18354	-1.40034	0.172755	0.425617	-5.51542
Amyloid-Beta 40	-0.0670689	0.197348	-1.38634	0.176942	0.425617	-5.53382
IDE	-0.152252	1.11154	-1.34107	0.19103	0.438253	-5.59224
P-TAU S404	-0.295289	2.12068	-1.33791	0.192043	0.438253	-5.59625
ADAM10	0.100384	0.724678	1.26911	0.215193	0.473476	-5.68158
BACE1	0.147781	0.958015	1.24606	0.223404	0.473476	-5.70927
DCX	0.125242	0.352011	1.24597	0.223438	0.473476	-5.70938
TDP-43	0.100144	0.928473	1.21507	0.234819	0.48602	-5.7458
ChAT	0.0805796	0.257708	1.19437	0.242681	0.490878	-5.76974
VILIP-1	0.048396	0.140603	1.16065	0.255907	0.496127	-5.80795
PSD-95	0.0961886	0.55541	1.15935	0.256425	0.496127	-5.8094
ApoA1	0.202515	1.62275	1.06728	0.295258	0.559106	-5.90854
TH	0.0830615	1.07686	1.00215	0.325133	0.599629	-5.97413
Lef1	0.0805379	0.365847	0.991662	0.330133	0.599629	-5.98434
SNCA_filament	0.241513	2.85658	0.96511	0.343022	0.610579	-6.00973
CD45	-0.0932009	1.46259	-0.899315	0.376405	0.656864	-6.06986
14-3-3	0.138721	0.836286	0.8688	0.392585	0.665337	-6.0964
KLK6	-0.0696623	0.374446	-0.86207	0.396212	0.665337	-6.10213
TMEM119	0.0778741	0.818691	0.828322	0.414722	0.683524	-6.13026
P2RX7	-0.206708	1.55178	-0.806359	0.427054	0.691051	-6.14799
S6	0.16783	3.88539	0.790829	0.435909	0.692784	-6.16025
Ki67	-0.0469298	0.90282	-0.698609	0.490747	0.766255	-6.22837
MGMT	0.0469538	0.337943	0.677904	0.503579	0.771317	-6.24255
Satb2	0.0758287	0.743107	0.661054	0.514158	0.771317	-6.25378
m6a	0.0731022	0.538721	0.642057	0.526229	0.771317	-6.26612
Tuj1	0.130411	5.68723	0.638268	0.528656	0.771317	-6.26853
Ms IgG2a	0.0240491	0.389708	0.600257	0.553321	0.793135	-6.29203
GAPDH	0.0741492	5.57851	0.558459	0.581115	0.793135	-6.31625
CNPase	-0.0240278	0.22636	-0.554331	0.583898	0.793135	-6.31854
NeuN	-0.0435429	0.92759	-0.552632	0.585045	0.793135	-6.31949
VCAM	-0.033691	0.387102	-0.543649	0.591127	0.793135	-6.32442
AB-42	0.0560744	1.38697	0.534902	0.597079	0.793135	-6.32914
VIM	0.0755766	0.592162	0.487186	0.630044	0.824616	-6.35359
MBP	-0.124179	4.11064	-0.473129	0.639909	0.82539	-6.36037
CD11b	-0.0341705	1.48103	-0.410339	0.684783	0.870652	-6.38825
YKL-40	-0.0425484	0.717718	-0.382378	0.705163	0.883937	-6.39941
BDNF	-0.0487482	2.02759	-0.29202	0.772495	0.922931	-6.43013
Sox2	-0.0245719	0.399265	-0.289082	0.774718	0.922931	-6.43099
Beta-Catenin	-0.0473538	2.31854	-0.283918	0.778631	0.922931	-6.43248
PSEN1	0.0498902	1.30422	0.280542	0.781192	0.922931	-6.43344
Calbindin	0.0560274	2.79522	0.271424	0.788121	0.922931	-6.43599
IGFBP2	0.0122109	0.192618	0.227469	0.821766	0.949833	-6.44706
VEGFA	0.00815934	0.244179	0.195141	0.846738	0.962488	-6.45397
FoxA2	0.00680379	0.1129	0.185339	0.854343	0.962488	-6.45585
STAT6	0.0148854	0.696144	0.138549	0.890831	0.96974	-6.46352
Neprilysin	0.0165706	0.864732	0.123962	0.90226	0.96974	-6.46546
S100B	0.0213686	4.98534	0.117725	0.907154	0.96974	-6.46622
APOE	-0.0232638	3.41082	-0.0943934	0.925491	0.96974	-6.46872
ALDH1l1	0.0228709	1.5867	0.0936358	0.926087	0.96974	-6.4688
FUS	0.00799228	0.694266	0.08017	0.936691	0.96974	-6.46998
MMP-9	-0.0072861	0.76946	-0.0797114	0.937052	0.96974	-6.47002
Park7	-0.00687485	3.68715	-0.0443172	0.964976	0.98447	-6.47224
SLC6A1 (Gat1)	0.00281253	2.07736	0.0238471	0.981149	0.98447	-6.47295
CD31	0.00278464	1.83727	0.0196461	0.98447	0.98447	-6.47304
