# Supplementary material for: Differential protein expression in the hippocampi of resilient individuals identified by digital spatial profiling
Source: Acta Neuropathol Commun. 2022 Feb 14;10:23. doi: 10.1186/s40478-022-01324-9 (PMC8842950; doi:10.1186/s40478-022-01324-9)
Supplement: Supplementary file 10 — Additional file 10: Differential expression of proteins when comparing NFT-bearing neurons of all Braak stage IV cases to NFTs of all Braak stage VI cases [file 40478_2022_1324_MOESM10_ESM.xlsx]

## Sheet: Supplementary Table 8
Additional file 8. Differentially expressed proteins when comparing NFT-bearing neurons of all Braak stage IV cases vs Braak stage VI cases
Protein	logFC	AveExpr	t	P.Value	adj.P.Val	B
P-TAU S404	-0.902419	3.88148	-5.23262	2.53398e-06	0.000225525	4.49203
P-TAU S396	-0.685409	5.51948	-4.38433	5.11333e-05	0.00227543	1.61891
DCX	0.265973	0.385354	3.68533	0.00051308	0.0152214	-0.559119
P-TAU T231	-0.45639	6.44446	-3.12116	0.00283593	0.0459507	-2.14673
P-tau S214	-0.735974	4.31997	-3.10722	0.00295236	0.0459507	-2.18368
P-tau S199	-0.439685	7.12811	-3.06591	0.00332441	0.0459507	-2.29257
GABBR2	0.149145	0.350216	3.03664	0.0036141	0.0459507	-2.36909
Satb2	0.314986	0.81841	2.96702	0.00440035	0.0489539	-2.54898
NEFL	0.288125	0.990987	2.69009	0.00937245	0.0926832	-3.23376
SNCA_filament	0.46292	2.37617	2.47937	0.016166	0.143877	-3.72011
GFAP	-0.483553	3.66559	-2.41473	0.0190041	0.15376	-3.86297
IDE	-0.275444	1.53033	-2.27907	0.0264564	0.196218	-4.15276
14-3-3	0.281714	0.891114	2.243	0.0288312	0.197383	-4.22747
m6a	0.226973	0.614695	2.18662	0.032922	0.20929	-4.34228
APP	-0.296826	1.93603	-2.1568	0.0352857	0.209362	-4.40201
Park5	0.344428	4.49955	2.12406	0.0380502	0.211654	-4.46678
Neprilysin	-0.268649	1.81269	-1.98133	0.0524227	0.274448	-4.73923
CD39	-0.1497	0.532264	-1.92096	0.0597812	0.295585	-4.84952
SYP	0.290565	2.59016	1.88158	0.0650427	0.304674	-4.91987
Ms IgG1	-0.122459	0.923428	-1.83385	0.0719383	0.311612	-5.00338
Phospho-Tdp-43	0.186727	0.492174	1.82341	0.0735264	0.311612	-5.02141
NRGN	0.176401	0.999508	1.56853	0.122336	0.470658	-5.43252
NeuN	0.156301	1.06614	1.55123	0.126425	0.470658	-5.45839
CD68	-0.152669	1.31078	-1.54613	0.12765	0.470658	-5.46596
Beta-Catenin	0.194581	1.72506	1.51352	0.135715	0.470658	-5.51386
TPH	0.111571	0.427725	1.47707	0.145203	0.470658	-5.56628
PSEN1	-0.224402	2.22493	-1.47578	0.145549	0.470658	-5.56812
Ki67	-0.150132	1.35123	-1.4532	0.151695	0.470658	-5.59998
Ms IgG2a	0.0633603	0.494084	1.4472	0.153361	0.470658	-5.60836
UBB	-0.352516	3.08795	-1.40849	0.164459	0.481138	-5.66171
TMEM119	0.120578	0.618528	1.39795	0.167587	0.481138	-5.676
P-SCNA	0.0773688	0.450529	1.3615	0.178754	0.488535	-5.72465
CD11b	0.12589	1.18057	1.35393	0.181142	0.488535	-5.7346
VILIP-1	0.0600526	0.260472	1.32627	0.190081	0.492564	-5.77053
HLA-DR	-0.115141	1.21337	-1.2994	0.199078	0.492564	-5.80476
KLK6	0.112634	0.419464	1.29893	0.199239	0.492564	-5.80536
BDNF	0.203297	1.79913	1.23213	0.222996	0.504378	-5.88756
MBP	-0.204828	3.14236	-1.23029	0.223682	0.504378	-5.88978
CD14	-0.126993	0.816251	-1.22256	0.226564	0.504378	-5.899
CD45	0.119563	1.30705	1.22224	0.226687	0.504378	-5.89939
Tuj1	0.197483	4.83192	1.19807	0.235884	0.51204	-5.9279
MGMT	-0.0602156	0.329887	-1.1434	0.25769	0.546057	-5.9904
P2ry12	-0.105897	0.860687	-1.10119	0.275477	0.570174	-6.03675
ALDH1l1	0.109339	1.04318	1.0207	0.311745	0.630574	-6.1205
STAT6	0.0927143	0.634828	0.981759	0.330399	0.646178	-6.15881
p53	0.0812215	0.722664	0.973292	0.334552	0.646178	-6.16695
IDH1	-0.114532	1.02363	-0.94253	0.34993	0.646178	-6.19596
IBA1	0.137441	2.44576	0.940354	0.351034	0.646178	-6.19797
FUS	0.0763033	0.540481	0.920752	0.36109	0.646178	-6.21594
VCAM	0.0680484	0.595746	0.917028	0.363021	0.646178	-6.21932
VEGFA	-0.0483966	0.334664	-0.888659	0.37795	0.65956	-6.24457
PSD-95	0.0540333	0.478258	0.822565	0.41421	0.705014	-6.30042
CD40	-0.0665535	1.00318	-0.812626	0.41984	0.705014	-6.30845
S6	-0.0984847	3.75048	-0.781884	0.437543	0.721136	-6.3327
Park7	-0.101297	2.85707	-0.754448	0.45371	0.73159	-6.35356
APOE	-0.121636	2.65497	-0.743383	0.460326	0.73159	-6.36177
LRRK2	0.0518765	0.457879	0.71768	0.475908	0.740667	-6.38038
TDP-43	0.0755352	1.05898	0.706655	0.482682	0.740667	-6.38816
BACE1	0.065023	0.819168	0.68797	0.494283	0.743231	-6.40109
PINK1	-0.0639296	0.750809	-0.671015	0.504942	0.743231	-6.41252
VIM	-0.0704016	0.581937	-0.660131	0.511849	0.743231	-6.41971
YKL-40	-0.0561045	0.681822	-0.650884	0.517756	0.743231	-6.42573
IGFBP2	0.0266119	0.225855	0.567962	0.572308	0.808499	-6.47595
NMDAR1	-0.0704605	1.24948	-0.549208	0.585024	0.809613	-6.48637
Olig2	0.0456216	1.06075	0.539809	0.591448	0.809613	-6.49147
S100B	0.0704855	4.01067	0.526807	0.600387	0.809613	-6.49837
GAPDH	-0.0613416	5.13271	-0.484127	0.630165	0.837085	-6.51986
Tau	-0.0718004	4.72633	-0.450147	0.654325	0.856396	-6.53568
Rbt IgG	0.0263171	0.774458	0.404844	0.687119	0.880618	-6.55499
ChAT	-0.0228727	0.344169	-0.389506	0.698365	0.880618	-6.56107
Histone H3	-0.0669649	2.9675	-0.38063	0.704903	0.880618	-6.56448
MMP-9	0.0310698	0.671321	0.370478	0.71241	0.880618	-6.56828
FoxA2	-0.0152617	0.289574	-0.353376	0.72512	0.882285	-6.57446
Sox2	0.027276	0.443801	0.329996	0.742622	0.882285	-6.58244
CD31	-0.0475747	1.48094	-0.32883	0.743498	0.882285	-6.58282
Lef1	-0.0253646	0.515471	-0.300182	0.765139	0.896018	-6.59182
ADAM10	0.0161076	1.63093	0.144924	0.885286	0.986095	-6.62636
Amyloid-Beta 40	-0.00739534	0.322271	-0.133429	0.894328	0.986095	-6.62796
AB-42	0.012617	1.23133	0.130169	0.896894	0.986095	-6.62839
TH	0.0140363	0.936512	0.130044	0.896993	0.986095	-6.6284
CNPase	-0.00617372	0.302152	-0.129455	0.897457	0.986095	-6.62848
MAP2	-0.0190324	4.67438	-0.095818	0.924004	0.987328	-6.63227
Calbindin	0.0110266	2.00354	0.0919244	0.927083	0.987328	-6.63264
EGFR	-0.0104096	1.03846	-0.0784355	0.937758	0.987328	-6.63378
CD163	0.00470021	0.571171	0.0718768	0.942953	0.987328	-6.63428
ApoA1	-0.00628064	1.24381	-0.0490107	0.961083	0.993084	-6.63566
SIRT2	-0.00756161	2.54933	-0.0293264	0.976707	0.993084	-6.63643
P2RX7	0.00350909	0.98426	0.0222628	0.982317	0.993084	-6.63661
SLC6A1 (Gat1)	-0.000831748	1.27893	-0.0087064	0.993084	0.993084	-6.63682
